# Supplementary material for: Transport characteristics of salt ions in soil columns planted with Tamarix chinensis under different groundwater levels
Source: PLoS One. 2019 Apr 12;14(4):e0215138. doi: 10.1371/journal.pone.0215138 (PMC6461264; doi:10.1371/journal.pone.0215138)
Supplement: S1 Dataset — (XLSX) [file pone.0215138.s001.xlsx]

## Sheet: Sheet1
		Fig 1. Schematic diagram (a) and photo (b) of soil columns with planting Tamarix chinensis
		No data
		Fig 2. Changes of soil salt cation under different groundwater level in soil profiles
		(a) Na+; (b) K+; (c) Ca2+; (d) Mg2+
		Fig 4. Changes of soil salt anion under different groundwater level in soil profiles
		(a) Cl- ; (b) SO42-; (c) NO3-; (d) CO32-+HCO3-
		Data of the fig.2 and fig.4 are as follewed.
		Groundwater depths 0.3m	content ( mg g-1)
		soil depth (cm)	Na+	K+	Ca2+	Mg2+	Cl-	SO42-	NO3-	CO32-+HCO3-
		10	1.08821	0.493967	0.320196	0.296333	2.41477	1.0978	1.90895	0.221633
		20	0.826505	0.0587317	0.104133	0.090375	1.65681	0.779966	0.500682	0.280092
		Groundwater depths 0.6m	content ( mg g-1)
		soil depth (cm)	Na+	K+	Ca2+	Mg2+	Cl-	SO42-	NO3-	CO32-+HCO3-
		10	0.984453	0.31266	0.416892	0.263458	2.2283	2.80959	0.595519	0.239425
		20	0.639066	0.0640342	0.19485	0.184438	2.02386	0.694494	0.112227	0.250608
		30	0.788553	0.01714	0.126446	0.124542	1.006	0.526227	0.0436335	0.320758
		40	1.04342	0.0129567	0.0734917	0.0613958	1.69936	0.363002	0.0273748	0.332958
		50	1.11082	0.0132475	0.0644792	0.0969183	2.02214	0.333295	0.0138112	0.337533
		Groundwater depths 0.9m	content ( mg g-1)
		soil depth (cm)	Na+	K+	Ca2+	Mg2+	Cl-	SO42-	NO3-	CO32-+HCO3-
		10	0.616357	0.08796	0.510337	0.312188	1.87294	1.3075	3.48529	0.183
		30	0.386106	0.0393742	0.250558	0.222625	1.76306	0.938933	0.195638	0.206383
		50	0.194203	0.0349592	0.157575	0.1275	1.76382	0.638933	0.0427822	0.218583
		70	0.21141	0.0344975	0.0724	0.0713542	2.23566	0.415942	0.0281927	0.251625
		90	0.297592	0.0491033	0.067175	0.0379583	2.5221	0.445136	0.0255423	0.312625
		Groundwater depths 1.2m	content ( mg g-1)
		soil depth (cm)	Na+	K+	Ca2+	Mg2+	Cl-	SO42-	NO3-	CO32-+HCO3-
		10	0.546583	0.24294	0.2264	0.1092	0.631014	1.01868	0.718422	0.270687
		30	0.273606	0.0902688	0.211933	0.101833	0.419673	0.704093	0.888469	0.269162
		50	0.435886	0.016075	0.1585	0.0823042	0.536194	1.03184	0.181331	0.282888
		70	0.578109	0.0154042	0.142129	0.0926063	0.943196	0.825278	0.069087	0.269375
		90	0.730519	0.0152233	0.149567	0.109979	1.36811	0.577523	0.0373363	0.266875
		110	1.11666	0.01491	0.10385	0.0650375	1.69055	0.549558	0.0295515	0.3233
		Groundwater depths 1.5m	content ( mg g-1)
		soil depth (cm)	Na+	K+	Ca2+	Mg2+	Cl-	SO42-	NO3-	CO32-+HCO3-
		10	0.650692	0.0956213	0.153625	0.0886875	0.658338	0.810885	0.318547	0.245017
		40	0.167322	0.0146992	0.0911417	0.064	0.0591185	0.382233	0.6915	0.233833
		70	0.424148	0.01233	0.093225	0.07675	0.242771	0.727869	0.155512	0.2745
		100	0.741392	0.01608	0.108367	0.087375	0.374658	0.809564	0.053349	0.345158
		Groundwater depths 1.8m	content ( mg g-1)
		soil depth (cm)	Na+	K+	Ca2+	Mg2+	Cl-	SO42-	NO3-	CO32-+HCO3-
		10	0.438959	0.168842	0.0946	0.0614792	0.423496	0.874181	0.330208	0.250608
		40	0.215739	0.0166108	0.0756917	0.0498333	0.123281	0.423558	0.5385	0.322283
		70	0.24282	0.01288	0.0541583	0.0239583	0.118307	0.334703	0.0578348	0.427508
		100	0.351705	0.0142658	0.0712	0.04725	0.275526	0.624099	0.0769797	0.326858
		160	0.522352	0.0130567	0.0817458	0.0661875	0.744717	0.527305	0.018691	0.258233
		Fig. 3 Content of salt ion under different groundwater level in soil columns
			(a) Salt cation; (b) Salt anion
		Groundwater depths(m)
			Na+	K+	Ca2+	Mg2+	Cl-	SO42-	NO3-	CO32-+HCO3-
		0.3	0.957358	0.276349	0.212165	0.193354	2.03579	0.938884	1.20481	0.250862
		0.6	0.913263	0.0840077	0.158513	0.14615	1.79593	0.945321	0.158513	0.296257
		0.9	0.341134	0.0491788	0.75549	0.154325	2.03152	0.749289	0.75549	0.234443
		1.2	0.613561	0.0658035	0.320699	0.0934934	0.931455	0.784494	0.320699	0.280381
		1.5	0.495888	0.0346826	0.304727	0.0792031	0.333721	0.682638	0.304727	0.274627
		1.8	0.354315	0.045131	0.204443	0.0497417	0.337065	0.556769	0.204443	0.317098
		Table 1
		Salt ions contents of groundwater under saline water
		K+	Na+	Ca2+	Mg2+	Cl-	CO32-	HCO3-	SO42-
		( μg·mL-1)	( mg·mL-1)	( μg·mL-1)	(μg·mL-1)	( mg·mL-1)	( μg·m·L-1)	( μg·mL-1)	( μg·mL-1)
		18.17±3.15	7.10±0.23	55.88±4.61	95.11±7.18	11.52±1.83	16.92±1.85	158.32±15.62	376.07±34.28
